# Supplementary material for: RAiSD detects positive selection based on multiple signatures of a selective sweep and SNP vectors
Source: Commun Biol. 2018 Jun 27;1:79. doi: 10.1038/s42003-018-0085-8 (PMC6123745; doi:10.1038/s42003-018-0085-8)
Supplement: Supplementary file 3 — Supplementary Data 1 [file 42003_2018_85_MOESM3_ESM.txt]

BASE Dataset 1:			ms 20 1000 -t 2000 -r 2000 2000 -eN .10000000000000000000 0.5 -eN .10040000000000000000 1
BASE Dataset 2:			ms 20 1000 -t 2000 -r 2000 2000 -eN .10000000000000000000 0.5 -eN .10100000000000000000 1
BASE Dataset 3:			ms 20 1000 -t 2000 -r 2000 2000 -eN .10000000000000000000 0.5 -eN .10200000000000000000 1
BASE Dataset 4:			ms 20 1000 -t 2000 -r 2000 2000 -eN .10000000000000000000 0.1 -eN .10040000000000000000 1
BASE Dataset 5:			ms 20 1000 -t 2000 -r 2000 2000 -eN .10000000000000000000 0.1 -eN .10100000000000000000 1
BASE Dataset 6:			ms 20 1000 -t 2000 -r 2000 2000 -eN .10000000000000000000 0.1 -eN .10200000000000000000 1
BASE Dataset 7:			ms 20 1000 -t 2000 -r 2000 2000 -eN .10000000000000000000 0.01 -eN .10040000000000000000 1
BASE Dataset 8:			ms 20 1000 -t 2000 -r 2000 2000 -eN .10000000000000000000 0.01 -eN .10100000000000000000 1
BASE Dataset 9:			ms 20 1000 -t 2000 -r 2000 2000 -eN .10000000000000000000 0.01 -eN .10200000000000000000 1
BASE Dataset 10:		ms 20 1000 -t 2000 -r 2000 2000 -eN .10000000000000000000 0.005 -eN .10040000000000000000 1
BASE Dataset 11:		ms 20 1000 -t 2000 -r 2000 2000 -eN .10000000000000000000 0.005 -eN .10100000000000000000 1
BASE Dataset 12:		ms 20 1000 -t 2000 -r 2000 2000 -eN .10000000000000000000 0.005 -eN .10200000000000000000 1
BASE Dataset 13:		ms 20 1000 -t 2000 -r 2000 2000 -eN .02000000000000000000 0.5 -eN .02040000000000000000 1
BASE Dataset 14:		ms 20 1000 -t 2000 -r 2000 2000 -eN .02000000000000000000 0.5 -eN .02100000000000000000 1
BASE Dataset 15:		ms 20 1000 -t 2000 -r 2000 2000 -eN .02000000000000000000 0.5 -eN .02200000000000000000 1
BASE Dataset 16:		ms 20 1000 -t 2000 -r 2000 2000 -eN .02000000000000000000 0.1 -eN .02040000000000000000 1
BASE Dataset 17:		ms 20 1000 -t 2000 -r 2000 2000 -eN .02000000000000000000 0.1 -eN .02100000000000000000 1
BASE Dataset 18:		ms 20 1000 -t 2000 -r 2000 2000 -eN .02000000000000000000 0.1 -eN .02200000000000000000 1
BASE Dataset 19:		ms 20 1000 -t 2000 -r 2000 2000 -eN .02000000000000000000 0.01 -eN .02040000000000000000 1
BASE Dataset 20:		ms 20 1000 -t 2000 -r 2000 2000 -eN .02000000000000000000 0.01 -eN .02100000000000000000 1
BASE Dataset 21:		ms 20 1000 -t 2000 -r 2000 2000 -eN .02000000000000000000 0.01 -eN .02200000000000000000 1
BASE Dataset 22:		ms 20 1000 -t 2000 -r 2000 2000 -eN .02000000000000000000 0.005 -eN .02040000000000000000 1
BASE Dataset 23:		ms 20 1000 -t 2000 -r 2000 2000 -eN .02000000000000000000 0.005 -eN .02100000000000000000 1
BASE Dataset 24:		ms 20 1000 -t 2000 -r 2000 2000 -eN .02000000000000000000 0.005 -eN .02200000000000000000 1
BASE Dataset 25:		ms 20 1000 -t 2000 -r 2000 2000 -eN .01500000000000000000 0.5 -eN .01540000000000000000 1
BASE Dataset 26:		ms 20 1000 -t 2000 -r 2000 2000 -eN .01500000000000000000 0.5 -eN .01600000000000000000 1
BASE Dataset 27:		ms 20 1000 -t 2000 -r 2000 2000 -eN .01500000000000000000 0.5 -eN .01700000000000000000 1
BASE Dataset 28:		ms 20 1000 -t 2000 -r 2000 2000 -eN .01500000000000000000 0.1 -eN .01540000000000000000 1
BASE Dataset 29:		ms 20 1000 -t 2000 -r 2000 2000 -eN .01500000000000000000 0.1 -eN .01600000000000000000 1
BASE Dataset 30:		ms 20 1000 -t 2000 -r 2000 2000 -eN .01500000000000000000 0.1 -eN .01700000000000000000 1
BASE Dataset 31:		ms 20 1000 -t 2000 -r 2000 2000 -eN .01500000000000000000 0.01 -eN .01540000000000000000 1
BASE Dataset 32:		ms 20 1000 -t 2000 -r 2000 2000 -eN .01500000000000000000 0.01 -eN .01600000000000000000 1
BASE Dataset 33:		ms 20 1000 -t 2000 -r 2000 2000 -eN .01500000000000000000 0.01 -eN .01700000000000000000 1
BASE Dataset 34:		ms 20 1000 -t 2000 -r 2000 2000 -eN .01500000000000000000 0.005 -eN .01540000000000000000 1
BASE Dataset 35:		ms 20 1000 -t 2000 -r 2000 2000 -eN .01500000000000000000 0.005 -eN .01600000000000000000 1
BASE Dataset 36:		ms 20 1000 -t 2000 -r 2000 2000 -eN .01500000000000000000 0.005 -eN .01700000000000000000 1
BASE Dataset 37:		ms 20 1000 -t 2000 -r 2000 2000 -eN .01000000000000000000 0.5 -eN .01040000000000000000 1
BASE Dataset 38:		ms 20 1000 -t 2000 -r 2000 2000 -eN .01000000000000000000 0.5 -eN .01100000000000000000 1
BASE Dataset 39:		ms 20 1000 -t 2000 -r 2000 2000 -eN .01000000000000000000 0.5 -eN .01200000000000000000 1
BASE Dataset 40:		ms 20 1000 -t 2000 -r 2000 2000 -eN .01000000000000000000 0.1 -eN .01040000000000000000 1
BASE Dataset 41:		ms 20 1000 -t 2000 -r 2000 2000 -eN .01000000000000000000 0.1 -eN .01100000000000000000 1
BASE Dataset 42:		ms 20 1000 -t 2000 -r 2000 2000 -eN .01000000000000000000 0.1 -eN .01200000000000000000 1
BASE Dataset 43:		ms 20 1000 -t 2000 -r 2000 2000 -eN .01000000000000000000 0.01 -eN .01040000000000000000 1
BASE Dataset 44:		ms 20 1000 -t 2000 -r 2000 2000 -eN .01000000000000000000 0.01 -eN .01100000000000000000 1
BASE Dataset 45:		ms 20 1000 -t 2000 -r 2000 2000 -eN .01000000000000000000 0.01 -eN .01200000000000000000 1
BASE Dataset 46:		ms 20 1000 -t 2000 -r 2000 2000 -eN .01000000000000000000 0.005 -eN .01040000000000000000 1
BASE Dataset 47:		ms 20 1000 -t 2000 -r 2000 2000 -eN .01000000000000000000 0.005 -eN .01100000000000000000 1
BASE Dataset 48:		ms 20 1000 -t 2000 -r 2000 2000 -eN .01000000000000000000 0.005 -eN .01200000000000000000 1
BASE Dataset 49:		ms 20 1000 -t 2000 -r 2000 2000 -eN .00400000000000000000 0.5 -eN .00440000000000000000 1
BASE Dataset 50:		ms 20 1000 -t 2000 -r 2000 2000 -eN .00400000000000000000 0.5 -eN .00500000000000000000 1
BASE Dataset 51:		ms 20 1000 -t 2000 -r 2000 2000 -eN .00400000000000000000 0.5 -eN .00600000000000000000 1
BASE Dataset 52:		ms 20 1000 -t 2000 -r 2000 2000 -eN .00400000000000000000 0.1 -eN .00440000000000000000 1
BASE Dataset 53:		ms 20 1000 -t 2000 -r 2000 2000 -eN .00400000000000000000 0.1 -eN .00500000000000000000 1
BASE Dataset 54:		ms 20 1000 -t 2000 -r 2000 2000 -eN .00400000000000000000 0.1 -eN .00600000000000000000 1
BASE Dataset 55:		ms 20 1000 -t 2000 -r 2000 2000 -eN .00400000000000000000 0.01 -eN .00440000000000000000 1
BASE Dataset 56:		ms 20 1000 -t 2000 -r 2000 2000 -eN .00400000000000000000 0.01 -eN .00500000000000000000 1
BASE Dataset 57:		ms 20 1000 -t 2000 -r 2000 2000 -eN .00400000000000000000 0.01 -eN .00600000000000000000 1
BASE Dataset 58:		ms 20 1000 -t 2000 -r 2000 2000 -eN .00400000000000000000 0.005 -eN .00440000000000000000 1
BASE Dataset 59:		ms 20 1000 -t 2000 -r 2000 2000 -eN .00400000000000000000 0.005 -eN .00500000000000000000 1
BASE Dataset 60:		ms 20 1000 -t 2000 -r 2000 2000 -eN .00400000000000000000 0.005 -eN .00600000000000000000 1
BASE Dataset 61:		ms 20 1000 -I 2 0 20 0.0 -en 0 2 0.05 -em 0 2 1 3 -t 2000 -r 2000 2000 -ej 0.003 1 2 -en 0.003 2 1
BASE Dataset 62:		ms 20 1000 -I 2 0 20 0.0 -en 0 2 0.05 -em 0 2 1 3 -t 2000 -r 2000 2000 -ej 0.005 1 2 -en 0.005 2 1
BASE Dataset 63:		ms 20 1000 -I 2 0 20 0.0 -en 0 2 0.05 -em 0 2 1 3 -t 2000 -r 2000 2000 -ej 0.01 1 2 -en 0.01 2 1
BASE Dataset 64:		ms 20 1000 -I 2 0 20 0.0 -en 0 2 0.05 -em 0 2 1 3 -t 2000 -r 2000 2000 -ej 0.05 1 2 -en 0.05 2 1
BASE Dataset 65:		ms 20 1000 -I 2 0 20 0.0 -en 0 2 0.05 -em 0 2 1 3 -t 2000 -r 2000 2000 -ej 0.1 1 2 -en 0.1 2 1
BASE Dataset 66:		ms 20 1000 -I 2 0 20 0.0 -en 0 2 0.05 -em 0 2 1 3 -t 2000 -r 2000 2000 -ej 0.5 1 2 -en 0.5 2 1
BASE Dataset 67:		ms 20 1000 -I 2 0 20 0.0 -en 0 2 0.05 -em 0 2 1 3 -t 2000 -r 2000 2000 -ej 1 1 2 -en 1 2 1
BASE Dataset 68:		ms 20 1000 -I 2 0 20 0.0 -en 0 2 0.05 -em 0 2 1 3 -t 2000 -r 2000 2000 -ej 1.5 1 2 -en 1.5 2 1
BASE Dataset 69:		ms 20 1000 -I 2 0 20 0.0 -en 0 2 0.05 -em 0 2 1 3 -t 2000 -r 2000 2000 -ej 2 1 2 -en 2 2 1
BASE Dataset 70:		ms 20 1000 -I 2 0 20 0.0 -en 0 2 0.05 -em 0 2 1 3 -t 2000 -r 2000 2000 -ej 3 1 2 -en 3 2 1
BASE Dataset 71:		discoal 20 1000 100000 -t 2000 -r 2000 -N 10000
BASE Dataset 72:		discoal 20 1000 100000 -t 2000 -r 2000 -N 10000
BASE Dataset 73:		discoal 20 1000 100000 -t 2000 -r 2000 -N 10000
BASE Dataset 74:		discoal 20 1000 100000 -t 2000 -r 2000 -N 10000
BASE Dataset 75:		discoal 20 1000 100000 -t 2000 -r 2000 -N 10000
BASE Dataset 76:		discoal 20 1000 100000 -t 2000 -r 2000 -N 10000
BASE Dataset 77:		discoal 20 1000 100000 -t 2000 -r 2000 -N 10000
BASE Dataset 78:		discoal 20 1000 100000 -t 2000 -r 2000 -N 10000
BASE Dataset 79:		discoal 20 1000 100000 -t 2000 -r 2000 -N 10000
BASE Dataset 80:		discoal 20 1000 100000 -t 2000 -r 2000 -N 10000
BASE Dataset 81:		msHOT 20 1000 -t 2000 -r 2000 2000 -eN .10000000000000000000 0.5 -eN .10040000000000000000 1
BASE Dataset 82:		msHOT 20 1000 -t 2000 -r 2000 2000 -eN .10000000000000000000 0.5 -eN .10040000000000000000 1
BASE Dataset 83:		msHOT 20 1000 -t 2000 -r 2000 2000 -eN .10000000000000000000 0.5 -eN .10040000000000000000 1
BASE Dataset 84:		msHOT 20 1000 -t 2000 -r 2000 2000 -eN .10000000000000000000 0.5 -eN .10040000000000000000 1
BASE Dataset 85:		msHOT 20 1000 -t 2000 -r 2000 2000 -eN .10000000000000000000 0.5 -eN .10040000000000000000 1
BASE Dataset 86:		msHOT 20 1000 -t 2000 -r 2000 2000 -eN .10000000000000000000 0.5 -eN .10040000000000000000 1
BASE Dataset 87:		msHOT 20 1000 -t 2000 -r 2000 2000 -eN .10000000000000000000 0.5 -eN .10040000000000000000 1
BASE Dataset 88:		msHOT 20 1000 -t 2000 -r 2000 2000 -eN .10000000000000000000 0.5 -eN .10040000000000000000 1
BASE Dataset 89:		msHOT 20 1000 -t 2000 -r 2000 2000 -eN .10000000000000000000 0.5 -eN .10040000000000000000 1
BASE Dataset 90:		msHOT 20 1000 -t 2000 -r 2000 2000 -eN .10000000000000000000 0.5 -eN .10040000000000000000 1
BASE Dataset 91:		msHOT 20 1000 -t 2000 -r 2000 2000 -eN .10000000000000000000 0.5 -eN .10040000000000000000 1
BASE Dataset 92:		msHOT 20 1000 -t 2000 -r 2000 2000 -eN .10000000000000000000 0.5 -eN .10040000000000000000 1
BASE Dataset 93:		msHOT 20 1000 -t 2000 -r 2000 2000 -eN .10000000000000000000 0.5 -eN .10040000000000000000 1
BASE Dataset 94:		msHOT 20 1000 -t 2000 -r 2000 2000 -eN .10000000000000000000 0.5 -eN .10040000000000000000 1
BASE Dataset 95:		msHOT 20 1000 -t 2000 -r 2000 2000 -eN .10000000000000000000 0.5 -eN .10040000000000000000 1
BASE Dataset 96:		msHOT 20 1000 -t 2000 -r 2000 2000 -eN .10000000000000000000 0.5 -eN .10040000000000000000 1
BASE Dataset 97:		msHOT 20 1000 -t 2000 -r 2000 2000 -eN .10000000000000000000 0.5 -eN .10040000000000000000 1
BASE Dataset 98:		msHOT 20 1000 -t 2000 -r 2000 2000 -eN .10000000000000000000 0.5 -eN .10040000000000000000 1
BASE Dataset 99:		msHOT 20 1000 -t 2000 -r 2000 2000 -eN .10000000000000000000 0.5 -eN .10040000000000000000 1
BASE Dataset 100:		msHOT 20 1000 -t 2000 -r 2000 2000 -eN .10000000000000000000 0.5 -eN .10040000000000000000 1
BASE Dataset 101:		msHOT 20 1000 -t 2000 -r 2000 2000 -eN .10000000000000000000 0.5 -eN .10040000000000000000 1
BASE Dataset 102:		msHOT 20 1000 -t 2000 -r 2000 2000 -eN .10000000000000000000 0.5 -eN .10040000000000000000 1 -v 1 950 1050 2
BASE Dataset 103:		msHOT 20 1000 -t 2000 -r 2000 2000 -eN .10000000000000000000 0.5 -eN .10040000000000000000 1 -v 1 950 1050 4
BASE Dataset 104:		msHOT 20 1000 -t 2000 -r 2000 2000 -eN .10000000000000000000 0.5 -eN .10040000000000000000 1 -v 1 950 1050 8
BASE Dataset 105:		msHOT 20 1000 -t 2000 -r 2000 2000 -eN .10000000000000000000 0.5 -eN .10040000000000000000 1 -v 1 950 1050 10
BASE Dataset 106:		msHOT 20 1000 -t 2000 -r 2000 2000 -eN .10000000000000000000 0.5 -eN .10040000000000000000 1 -v 1 950 1050 20
BASE Dataset 107:		msHOT 20 1000 -t 2000 -r 2000 2000 -eN .10000000000000000000 0.5 -eN .10040000000000000000 1 -v 1 950 1050 2
BASE Dataset 108:		msHOT 20 1000 -t 2000 -r 2000 2000 -eN .10000000000000000000 0.5 -eN .10040000000000000000 1 -v 1 950 1050 4
BASE Dataset 109:		msHOT 20 1000 -t 2000 -r 2000 2000 -eN .10000000000000000000 0.5 -eN .10040000000000000000 1 -v 1 950 1050 8
BASE Dataset 110:		msHOT 20 1000 -t 2000 -r 2000 2000 -eN .10000000000000000000 0.5 -eN .10040000000000000000 1 -v 1 950 1050 10
BASE Dataset 111:		msHOT 20 1000 -t 2000 -r 2000 2000 -eN .10000000000000000000 0.5 -eN .10040000000000000000 1 -v 1 950 1050 20
BASE Dataset 112:		sfs_code 1 10 -A -n 10 -N 2000 -L 1 100000 -I -r 0.001 -Td 0 1.98 -Td 0.264196 0.12859 -Tg 0.340566 44.75089 -Td 0.340566 0.554513 -Tg 0.39085 282.7192 -s 910813 -TE 0.404845
BASE Dataset 113:		sfs_code 1 10 -A -n 10 -N 2000 -L 1 100000 -I -r 0.001 -W 2 0 0 0 0.184 0.00040244 -Td 0 1.98 -Td 0.264196 0.12859 -Tg 0.340566 44.75089 -Td 0.340566 0.554513 -Tg 0.39085 282.7192 -s 323079 -TE 0.404845
TEST Dataset 1:			mssel 20 1000 0 20 ./trajectory1.txt 1000 -t 2000 -r 2000 2000 -eN .10000000000000000000 0.5 -eN .10040000000000000000 1
TEST Dataset 2:			mssel 20 1000 0 20 ./trajectory2.txt 1000 -t 2000 -r 2000 2000 -eN .10000000000000000000 0.5 -eN .10100000000000000000 1
TEST Dataset 3:			mssel 20 1000 0 20 ./trajectory3.txt 1000 -t 2000 -r 2000 2000 -eN .10000000000000000000 0.5 -eN .10200000000000000000 1
TEST Dataset 4:			mssel 20 1000 0 20 ./trajectory4.txt 1000 -t 2000 -r 2000 2000 -eN .10000000000000000000 0.1 -eN .10040000000000000000 1
TEST Dataset 5:			mssel 20 1000 0 20 ./trajectory5.txt 1000 -t 2000 -r 2000 2000 -eN .10000000000000000000 0.1 -eN .10100000000000000000 1
TEST Dataset 6:			mssel 20 1000 0 20 ./trajectory6.txt 1000 -t 2000 -r 2000 2000 -eN .10000000000000000000 0.1 -eN .10200000000000000000 1
TEST Dataset 7:			mssel 20 1000 0 20 ./trajectory7.txt 1000 -t 2000 -r 2000 2000 -eN .10000000000000000000 0.01 -eN .10040000000000000000 1
TEST Dataset 8:			mssel 20 1000 0 20 ./trajectory8.txt 1000 -t 2000 -r 2000 2000 -eN .10000000000000000000 0.01 -eN .10100000000000000000 1
TEST Dataset 9:			mssel 20 1000 0 20 ./trajectory9.txt 1000 -t 2000 -r 2000 2000 -eN .10000000000000000000 0.01 -eN .10200000000000000000 1
TEST Dataset 10:		mssel 20 1000 0 20 ./trajectory10.txt 1000 -t 2000 -r 2000 2000 -eN .10000000000000000000 0.005 -eN .10040000000000000000 1
TEST Dataset 11:		mssel 20 1000 0 20 ./trajectory11.txt 1000 -t 2000 -r 2000 2000 -eN .10000000000000000000 0.005 -eN .10100000000000000000 1
TEST Dataset 12:		mssel 20 1000 0 20 ./trajectory12.txt 1000 -t 2000 -r 2000 2000 -eN .10000000000000000000 0.005 -eN .10200000000000000000 1
TEST Dataset 13:		mssel 20 1000 0 20 ./trajectory13.txt 1000 -t 2000 -r 2000 2000 -eN .02000000000000000000 0.5 -eN .02040000000000000000 1
TEST Dataset 14:		mssel 20 1000 0 20 ./trajectory14.txt 1000 -t 2000 -r 2000 2000 -eN .02000000000000000000 0.5 -eN .02100000000000000000 1
TEST Dataset 15:		mssel 20 1000 0 20 ./trajectory15.txt 1000 -t 2000 -r 2000 2000 -eN .02000000000000000000 0.5 -eN .02200000000000000000 1
TEST Dataset 16:		mssel 20 1000 0 20 ./trajectory16.txt 1000 -t 2000 -r 2000 2000 -eN .02000000000000000000 0.1 -eN .02040000000000000000 1
TEST Dataset 17:		mssel 20 1000 0 20 ./trajectory17.txt 1000 -t 2000 -r 2000 2000 -eN .02000000000000000000 0.1 -eN .02100000000000000000 1
TEST Dataset 18:		mssel 20 1000 0 20 ./trajectory18.txt 1000 -t 2000 -r 2000 2000 -eN .02000000000000000000 0.1 -eN .02200000000000000000 1
TEST Dataset 19:		mssel 20 1000 0 20 ./trajectory19.txt 1000 -t 2000 -r 2000 2000 -eN .02000000000000000000 0.01 -eN .02040000000000000000 1
TEST Dataset 20:		mssel 20 1000 0 20 ./trajectory20.txt 1000 -t 2000 -r 2000 2000 -eN .02000000000000000000 0.01 -eN .02100000000000000000 1
TEST Dataset 21:		mssel 20 1000 0 20 ./trajectory21.txt 1000 -t 2000 -r 2000 2000 -eN .02000000000000000000 0.01 -eN .02200000000000000000 1
TEST Dataset 22:		mssel 20 1000 0 20 ./trajectory22.txt 1000 -t 2000 -r 2000 2000 -eN .02000000000000000000 0.005 -eN .02040000000000000000 1
TEST Dataset 23:		mssel 20 1000 0 20 ./trajectory23.txt 1000 -t 2000 -r 2000 2000 -eN .02000000000000000000 0.005 -eN .02100000000000000000 1
TEST Dataset 24:		mssel 20 1000 0 20 ./trajectory24.txt 1000 -t 2000 -r 2000 2000 -eN .02000000000000000000 0.005 -eN .02200000000000000000 1
TEST Dataset 25:		mssel 20 1000 0 20 ./trajectory25.txt 1000 -t 2000 -r 2000 2000 -eN .01500000000000000000 0.5 -eN .01540000000000000000 1
TEST Dataset 26:		mssel 20 1000 0 20 ./trajectory26.txt 1000 -t 2000 -r 2000 2000 -eN .01500000000000000000 0.5 -eN .01600000000000000000 1
TEST Dataset 27:		mssel 20 1000 0 20 ./trajectory27.txt 1000 -t 2000 -r 2000 2000 -eN .01500000000000000000 0.5 -eN .01700000000000000000 1
TEST Dataset 28:		mssel 20 1000 0 20 ./trajectory28.txt 1000 -t 2000 -r 2000 2000 -eN .01500000000000000000 0.1 -eN .01540000000000000000 1
TEST Dataset 29:		mssel 20 1000 0 20 ./trajectory29.txt 1000 -t 2000 -r 2000 2000 -eN .01500000000000000000 0.1 -eN .01600000000000000000 1
TEST Dataset 30:		mssel 20 1000 0 20 ./trajectory30.txt 1000 -t 2000 -r 2000 2000 -eN .01500000000000000000 0.1 -eN .01700000000000000000 1
TEST Dataset 31:		mssel 20 1000 0 20 ./trajectory31.txt 1000 -t 2000 -r 2000 2000 -eN .01500000000000000000 0.01 -eN .01540000000000000000 1
TEST Dataset 32:		mssel 20 1000 0 20 ./trajectory32.txt 1000 -t 2000 -r 2000 2000 -eN .01500000000000000000 0.01 -eN .01600000000000000000 1
TEST Dataset 33:		mssel 20 1000 0 20 ./trajectory33.txt 1000 -t 2000 -r 2000 2000 -eN .01500000000000000000 0.01 -eN .01700000000000000000 1
TEST Dataset 34:		mssel 20 1000 0 20 ./trajectory34.txt 1000 -t 2000 -r 2000 2000 -eN .01500000000000000000 0.005 -eN .01540000000000000000 1
TEST Dataset 35:		mssel 20 1000 0 20 ./trajectory35.txt 1000 -t 2000 -r 2000 2000 -eN .01500000000000000000 0.005 -eN .01600000000000000000 1
TEST Dataset 36:		mssel 20 1000 0 20 ./trajectory36.txt 1000 -t 2000 -r 2000 2000 -eN .01500000000000000000 0.005 -eN .01700000000000000000 1
TEST Dataset 37:		mssel 20 1000 0 20 ./trajectory37.txt 1000 -t 2000 -r 2000 2000 -eN .01000000000000000000 0.5 -eN .01040000000000000000 1
TEST Dataset 38:		mssel 20 1000 0 20 ./trajectory38.txt 1000 -t 2000 -r 2000 2000 -eN .01000000000000000000 0.5 -eN .01100000000000000000 1
TEST Dataset 39:		mssel 20 1000 0 20 ./trajectory39.txt 1000 -t 2000 -r 2000 2000 -eN .01000000000000000000 0.5 -eN .01200000000000000000 1
TEST Dataset 40:		mssel 20 1000 0 20 ./trajectory40.txt 1000 -t 2000 -r 2000 2000 -eN .01000000000000000000 0.1 -eN .01040000000000000000 1
TEST Dataset 41:		mssel 20 1000 0 20 ./trajectory41.txt 1000 -t 2000 -r 2000 2000 -eN .01000000000000000000 0.1 -eN .01100000000000000000 1
TEST Dataset 42:		mssel 20 1000 0 20 ./trajectory42.txt 1000 -t 2000 -r 2000 2000 -eN .01000000000000000000 0.1 -eN .01200000000000000000 1
TEST Dataset 43:		mssel 20 1000 0 20 ./trajectory43.txt 1000 -t 2000 -r 2000 2000 -eN .01000000000000000000 0.01 -eN .01040000000000000000 1
TEST Dataset 44:		mssel 20 1000 0 20 ./trajectory44.txt 1000 -t 2000 -r 2000 2000 -eN .01000000000000000000 0.01 -eN .01100000000000000000 1
TEST Dataset 45:		mssel 20 1000 0 20 ./trajectory45.txt 1000 -t 2000 -r 2000 2000 -eN .01000000000000000000 0.01 -eN .01200000000000000000 1
TEST Dataset 46:		mssel 20 1000 0 20 ./trajectory46.txt 1000 -t 2000 -r 2000 2000 -eN .01000000000000000000 0.005 -eN .01040000000000000000 1
TEST Dataset 47:		mssel 20 1000 0 20 ./trajectory47.txt 1000 -t 2000 -r 2000 2000 -eN .01000000000000000000 0.005 -eN .01100000000000000000 1
TEST Dataset 48:		mssel 20 1000 0 20 ./trajectory48.txt 1000 -t 2000 -r 2000 2000 -eN .01000000000000000000 0.005 -eN .01200000000000000000 1
TEST Dataset 49:		mssel 20 1000 0 20 ./trajectory49.txt 1000 -t 2000 -r 2000 2000 -eN .00400000000000000000 0.5 -eN .00440000000000000000 1
TEST Dataset 50:		mssel 20 1000 0 20 ./trajectory50.txt 1000 -t 2000 -r 2000 2000 -eN .00400000000000000000 0.5 -eN .00500000000000000000 1
TEST Dataset 51:		mssel 20 1000 0 20 ./trajectory51.txt 1000 -t 2000 -r 2000 2000 -eN .00400000000000000000 0.5 -eN .00600000000000000000 1
TEST Dataset 52:		mssel 20 1000 0 20 ./trajectory52.txt 1000 -t 2000 -r 2000 2000 -eN .00400000000000000000 0.1 -eN .00440000000000000000 1
TEST Dataset 53:		mssel 20 1000 0 20 ./trajectory53.txt 1000 -t 2000 -r 2000 2000 -eN .00400000000000000000 0.1 -eN .00500000000000000000 1
TEST Dataset 54:		mssel 20 1000 0 20 ./trajectory54.txt 1000 -t 2000 -r 2000 2000 -eN .00400000000000000000 0.1 -eN .00600000000000000000 1
TEST Dataset 55:		mssel 20 1000 0 20 ./trajectory55.txt 1000 -t 2000 -r 2000 2000 -eN .00400000000000000000 0.01 -eN .00440000000000000000 1
TEST Dataset 56:		mssel 20 1000 0 20 ./trajectory56.txt 1000 -t 2000 -r 2000 2000 -eN .00400000000000000000 0.01 -eN .00500000000000000000 1
TEST Dataset 57:		mssel 20 1000 0 20 ./trajectory57.txt 1000 -t 2000 -r 2000 2000 -eN .00400000000000000000 0.01 -eN .00600000000000000000 1
TEST Dataset 58:		mssel 20 1000 0 20 ./trajectory58.txt 1000 -t 2000 -r 2000 2000 -eN .00400000000000000000 0.005 -eN .00440000000000000000 1
TEST Dataset 59:		mssel 20 1000 0 20 ./trajectory59.txt 1000 -t 2000 -r 2000 2000 -eN .00400000000000000000 0.005 -eN .00500000000000000000 1
TEST Dataset 60:		mssel 20 1000 0 20 ./trajectory60.txt 1000 -t 2000 -r 2000 2000 -eN .00400000000000000000 0.005 -eN .00600000000000000000 1
TEST Dataset 61:		mssel 20 1000 0 20 ./trajectory_continent_island.txt 1000 -I 2 0 0 0 20 0.0 -en 0 2 0.05 -em 0 2 1 3 -t 2000 -r 2000 2000 -ej 0.003 1 2 -en 0.003 2 1
TEST Dataset 62:		mssel 20 1000 0 20 ./trajectory_continent_island.txt 1000 -I 2 0 0 0 20 0.0 -en 0 2 0.05 -em 0 2 1 3 -t 2000 -r 2000 2000 -ej 0.005 1 2 -en 0.005 2 1
TEST Dataset 63:		mssel 20 1000 0 20 ./trajectory_continent_island.txt 1000 -I 2 0 0 0 20 0.0 -en 0 2 0.05 -em 0 2 1 3 -t 2000 -r 2000 2000 -ej 0.01 1 2 -en 0.01 2 1
TEST Dataset 64:		mssel 20 1000 0 20 ./trajectory_continent_island.txt 1000 -I 2 0 0 0 20 0.0 -en 0 2 0.05 -em 0 2 1 3 -t 2000 -r 2000 2000 -ej 0.05 1 2 -en 0.05 2 1
TEST Dataset 65:		mssel 20 1000 0 20 ./trajectory_continent_island.txt 1000 -I 2 0 0 0 20 0.0 -en 0 2 0.05 -em 0 2 1 3 -t 2000 -r 2000 2000 -ej 0.1 1 2 -en 0.1 2 1
TEST Dataset 66:		mssel 20 1000 0 20 ./trajectory_continent_island.txt 1000 -I 2 0 0 0 20 0.0 -en 0 2 0.05 -em 0 2 1 3 -t 2000 -r 2000 2000 -ej 0.5 1 2 -en 0.5 2 1
TEST Dataset 67:		mssel 20 1000 0 20 ./trajectory_continent_island.txt 1000 -I 2 0 0 0 20 0.0 -en 0 2 0.05 -em 0 2 1 3 -t 2000 -r 2000 2000 -ej 1 1 2 -en 1 2 1
TEST Dataset 68:		mssel 20 1000 0 20 ./trajectory_continent_island.txt 1000 -I 2 0 0 0 20 0.0 -en 0 2 0.05 -em 0 2 1 3 -t 2000 -r 2000 2000 -ej 1.5 1 2 -en 1.5 2 1
TEST Dataset 69:		mssel 20 1000 0 20 ./trajectory_continent_island.txt 1000 -I 2 0 0 0 20 0.0 -en 0 2 0.05 -em 0 2 1 3 -t 2000 -r 2000 2000 -ej 2 1 2 -en 2 2 1
TEST Dataset 70:		mssel 20 1000 0 20 ./trajectory_continent_island.txt 1000 -I 2 0 0 0 20 0.0 -en 0 2 0.05 -em 0 2 1 3 -t 2000 -r 2000 2000 -ej 3 1 2 -en 3 2 1
TEST Dataset 71:		discoal 20 1000 100000 -t 2000 -r 2000 -N 10000 -ws 0.001 -a 20 -x 0.5 -f 0.1
TEST Dataset 72:		discoal 20 1000 100000 -t 2000 -r 2000 -N 10000 -ws 0.001 -a 20 -x 0.5 -f 0.2
TEST Dataset 73:		discoal 20 1000 100000 -t 2000 -r 2000 -N 10000 -ws 0.001 -a 20 -x 0.5 -f 0.3
TEST Dataset 74:		discoal 20 1000 100000 -t 2000 -r 2000 -N 10000 -ws 0.001 -a 20 -x 0.5 -f 0.4
TEST Dataset 75:		discoal 20 1000 100000 -t 2000 -r 2000 -N 10000 -ws 0.001 -a 20 -x 0.5 -f 0.5
TEST Dataset 76:		discoal 20 1000 100000 -t 2000 -r 2000 -N 10000 -ws 0.001 -a 20 -x 0.5 -f 0.6
TEST Dataset 77:		discoal 20 1000 100000 -t 2000 -r 2000 -N 10000 -ws 0.001 -a 20 -x 0.5 -f 0.7
TEST Dataset 78:		discoal 20 1000 100000 -t 2000 -r 2000 -N 10000 -ws 0.001 -a 20 -x 0.5 -f 0.8
TEST Dataset 79:		discoal 20 1000 100000 -t 2000 -r 2000 -N 10000 -ws 0.001 -a 20 -x 0.5 -f 0.9
TEST Dataset 80:		discoal 20 1000 100000 -t 2000 -r 2000 -N 10000 -ws 0.001 -a 20 -x 0.5 -f 1.0
TEST Dataset 81:		msHOT 20 1000 -t 2000 -r 2000 2000 -eN .10000000000000000000 0.5 -eN .10040000000000000000 1 -v 1 950 1050 2
TEST Dataset 82:		msHOT 20 1000 -t 2000 -r 2000 2000 -eN .10000000000000000000 0.5 -eN .10040000000000000000 1 -v 1 950 1050 4
TEST Dataset 83:		msHOT 20 1000 -t 2000 -r 2000 2000 -eN .10000000000000000000 0.5 -eN .10040000000000000000 1 -v 1 950 1050 8
TEST Dataset 84:		msHOT 20 1000 -t 2000 -r 2000 2000 -eN .10000000000000000000 0.5 -eN .10040000000000000000 1 -v 1 950 1050 10
TEST Dataset 85:		msHOT 20 1000 -t 2000 -r 2000 2000 -eN .10000000000000000000 0.5 -eN .10040000000000000000 1 -v 1 950 1050 20
TEST Dataset 86:		msHOT 20 1000 -t 2000 -r 2000 2000 -eN .10000000000000000000 0.5 -eN .10040000000000000000 1 -v 1 950 1050 40
TEST Dataset 87:		msHOT 20 1000 -t 2000 -r 2000 2000 -eN .10000000000000000000 0.5 -eN .10040000000000000000 1 -v 1 950 1050 100
TEST Dataset 88:		msHOT 20 1000 -t 2000 -r 2000 2000 -eN .10000000000000000000 0.5 -eN .10040000000000000000 1 -v 1 900 1100 2
TEST Dataset 89:		msHOT 20 1000 -t 2000 -r 2000 2000 -eN .10000000000000000000 0.5 -eN .10040000000000000000 1 -v 1 900 1100 4
TEST Dataset 90:		msHOT 20 1000 -t 2000 -r 2000 2000 -eN .10000000000000000000 0.5 -eN .10040000000000000000 1 -v 1 900 1100 8
TEST Dataset 91:		msHOT 20 1000 -t 2000 -r 2000 2000 -eN .10000000000000000000 0.5 -eN .10040000000000000000 1 -v 1 900 1100 10
TEST Dataset 92:		msHOT 20 1000 -t 2000 -r 2000 2000 -eN .10000000000000000000 0.5 -eN .10040000000000000000 1 -v 1 900 1100 20
TEST Dataset 93:		msHOT 20 1000 -t 2000 -r 2000 2000 -eN .10000000000000000000 0.5 -eN .10040000000000000000 1 -v 1 900 1100 40
TEST Dataset 94:		msHOT 20 1000 -t 2000 -r 2000 2000 -eN .10000000000000000000 0.5 -eN .10040000000000000000 1 -v 1 900 1100 100
TEST Dataset 95:		msHOT 20 1000 -t 2000 -r 2000 2000 -eN .10000000000000000000 0.5 -eN .10040000000000000000 1 -v 3 450 550 2 950 1050 2 1450 1550 2
TEST Dataset 96:		msHOT 20 1000 -t 2000 -r 2000 2000 -eN .10000000000000000000 0.5 -eN .10040000000000000000 1 -v 3 450 550 4 950 1050 4 1450 1550 4
TEST Dataset 97:		msHOT 20 1000 -t 2000 -r 2000 2000 -eN .10000000000000000000 0.5 -eN .10040000000000000000 1 -v 3 450 550 8 950 1050 8 1450 1550 8
TEST Dataset 98:		msHOT 20 1000 -t 2000 -r 2000 2000 -eN .10000000000000000000 0.5 -eN .10040000000000000000 1 -v 3 450 550 10 950 1050 10 1450 1550 10
TEST Dataset 99:		msHOT 20 1000 -t 2000 -r 2000 2000 -eN .10000000000000000000 0.5 -eN .10040000000000000000 1 -v 3 450 550 20 950 1050 20 1450 1550 20
TEST Dataset 100:		msHOT 20 1000 -t 2000 -r 2000 2000 -eN .10000000000000000000 0.5 -eN .10040000000000000000 1 -v 3 450 550 40 950 1050 40 1450 1550 40
TEST Dataset 101:		msHOT 20 1000 -t 2000 -r 2000 2000 -eN .10000000000000000000 0.5 -eN .10040000000000000000 1 -v 3 450 550 100 950 1050 100 1450 1550 100
TEST Dataset 102:		mbs 20 -t 0.02 -r 0.02 -s 100000 50000 -f 1 1000 ../../traj -h ../../rechot_47500_52500_2.txt
TEST Dataset 103:		mbs 20 -t 0.02 -r 0.02 -s 100000 50000 -f 1 1000 ../../traj -h ../../rechot_47500_52500_4.txt
TEST Dataset 104:		mbs 20 -t 0.02 -r 0.02 -s 100000 50000 -f 1 1000 ../../traj -h ../../rechot_47500_52500_8.txt
TEST Dataset 105:		mbs 20 -t 0.02 -r 0.02 -s 100000 50000 -f 1 1000 ../../traj -h ../../rechot_47500_52500_10.txt
TEST Dataset 106:		mbs 20 -t 0.02 -r 0.02 -s 100000 50000 -f 1 1000 ../../traj -h ../../rechot_47500_52500_20.txt
TEST Dataset 107:		mbs 20 -t 0.02 -r 0.02 -s 100000 30000 -f 1 1000 ../../traj -h ../../rechot_47500_52500_2.txt
TEST Dataset 108:		mbs 20 -t 0.02 -r 0.02 -s 100000 30000 -f 1 1000 ../../traj -h ../../rechot_47500_52500_4.txt
TEST Dataset 109:		mbs 20 -t 0.02 -r 0.02 -s 100000 30000 -f 1 1000 ../../traj -h ../../rechot_47500_52500_8.txt
TEST Dataset 110:		mbs 20 -t 0.02 -r 0.02 -s 100000 30000 -f 1 1000 ../../traj -h ../../rechot_47500_52500_10.txt
TEST Dataset 111:		mbs 20 -t 0.02 -r 0.02 -s 100000 30000 -f 1 1000 ../../traj -h ../../rechot_47500_52500_20.txt
TEST Dataset 112:		sfs_code 1 10 -A -n 10 -N 2000 -L 1 100000 -I -r 0.001 -W 2 0 0 0 0.184 0.00040244 -Td 0 1.98 -Td 0.264196 0.12859 -Tg 0.340566 44.75089 -Td 0.340566 0.554513 -Tg 0.39085 282.7192 -s 323079 -TE 0.404845
TEST Dataset 113:		sfs code 1 10 -A -n 10 -N 2000 -L 1 100000 -I -r 0.001 -W 2 0 0 0 0.184 0.00040244 -Td 0 1.98 -Td 0.264196 0.12859 -Tg 0.34056 6 44.75089 -Td 0.340566 0.554513 -Tg 0.39085 282.7192 -s 323079 -a N –mutation 0 S 5000 G 1000 –trackTrajectory S 5000 R 1 1 A G 0 -TE 3
